# Supplementary material for: An augmented reality sign-reading assistant for users with reduced vision
Source: PLoS One. 2019 Jan 16;14(1):e0210630. doi: 10.1371/journal.pone.0210630 (PMC6334915; doi:10.1371/journal.pone.0210630)
Supplement: S1 Appendix — (ZIP) [file pone.0210630.s001.zip]

Archive with 29 entries (20 files):
- S1 Appendix/
- S1 Appendix/.DS_Store
- __MACOSX/
- __MACOSX/S1 Appendix/
- __MACOSX/S1 Appendix/._.DS_Store
- S1 Appendix/code/
- S1 Appendix/code/Ratings_plots.R
- __MACOSX/S1 Appendix/code/
- __MACOSX/S1 Appendix/code/._Ratings_plots.R
- S1 Appendix/code/Trajectory_plots.R
- __MACOSX/S1 Appendix/code/._Trajectory_plots.R
- __MACOSX/S1 Appendix/._code
- S1 Appendix/readme.txt
- __MACOSX/S1 Appendix/._readme.txt
- S1 Appendix/Data/
- S1 Appendix/Data/TrajectoryData.csv
- __MACOSX/S1 Appendix/Data/
- __MACOSX/S1 Appendix/Data/._TrajectoryData.csv
- S1 Appendix/Data/RatingsData.csv
- __MACOSX/S1 Appendix/Data/._RatingsData.csv
- __MACOSX/S1 Appendix/._Data
- S1 Appendix/Plots/
- S1 Appendix/Plots/ratings.png
- __MACOSX/S1 Appendix/Plots/
- __MACOSX/S1 Appendix/Plots/._ratings.png
- S1 Appendix/Plots/trajectories.png
- __MACOSX/S1 Appendix/Plots/._trajectories.png
- __MACOSX/S1 Appendix/._Plots
- __MACOSX/._S1 Appendix
