# Supplementary material for: An augmented reality sign-reading assistant for users with reduced vision
Source: PLoS One. 2019 Jan 16;14(1):e0210630. doi: 10.1371/journal.pone.0210630 (PMC6334915; doi:10.1371/journal.pone.0210630)
Supplement: S1 Appendix — (ZIP) [file pone.0210630.s001.zip › S1 Appendix/code/Ratings_plots.R]

# Creates barplots for 
# Ease, confidence, and comfort ratings 
# Each plots shows the median (bar) and the 25/75% quantile (errorbars)

# list of packages used
necessary.packages = c('dplyr','ggplot2', 'scales', 'gridExtra')
# find out which packages are missing
new.packages        = necessary.packages[!(necessary.packages %in% installed.packages()[,'Package'])]

# install missing packages 
if(length(new.packages)) install.packages(new.packages)

# load libraries
library(dplyr)
library(ggplot2)
library(scales)
library(gridExtra)

# clean up work space: remove all objects but main data file
rm(list=ls())

# set wd
this.dir = dirname(parent.frame(2)$ofile)
setwd(this.dir)


# Load data
dat = read.csv("../Data/RatingsData.csv");

dat$Condition = factor(dat$Condition, levels = c("AR", "control"))

# plot Ease
p.ease = ggplot(data = dat, aes(x = Condition, y = Ease, fill = Condition)) +
      stat_summary(fun.y="median", geom="bar", position = 'dodge', color = 'black')+
      stat_summary( fun.ymin = function(z) { quantile(z,0.25) },
                    fun.ymax = function(z) { quantile(z,0.75) },
                    fun.y= median,
                   geom = "errorbar", 
                   position = position_dodge(width = 0.90), width = 0.4)+
      labs(x = '', y = "Ease [1:5]", fill = "Overlay", title = 'Reported Ease of Navigation')+
      scale_fill_brewer(palette = 'Set1')+
      scale_y_continuous(limits=c(0.9,5),
                         oob = rescale_none, 
                         expand = c(0, 0))+
      guides(fill=FALSE)+
      coord_flip()

# plot Comfort
p.comfort = ggplot(data = dat, aes(x = Condition, y = Comfort, fill = Condition)) +
  stat_summary(fun.y="median", geom="bar", position = 'dodge', color = 'black')+
  stat_summary( fun.ymin = function(z) { quantile(z,0.25) },
                    fun.ymax = function(z) { quantile(z,0.75) },
                    fun.y= median,
                   geom = "errorbar", 
                   position = position_dodge(width = 0.90), width = 0.4)+
  labs(x = '', y = "Comfort [1:5]", fill = "Overlay", title = 'Reported Comfort of Navigation')+
  scale_fill_brewer(palette = 'Set1')+
  scale_y_continuous(limits=c(0.9,5),
                     oob = rescale_none, 
                     expand = c(0, 0))+
  guides(fill=FALSE)+
  coord_flip()

# plot Confidence
p.confidence = ggplot(data = dat, aes(x = Condition, y = Confidence, fill = Condition)) +
  stat_summary(fun.y="median", geom="bar", position = 'dodge', color = 'black')+
  stat_summary( fun.ymin = function(z) { quantile(z,0.25) },
                    fun.ymax = function(z) { quantile(z,0.75) },
                    fun.y= median,
                   geom = "errorbar", 
                   position = position_dodge(width = 0.90), width = 0.4)+
  labs(x = '', y = "Confidence [1:5]", fill = "Overlay", title = 'Reported Confidence of Navigation')+
  scale_fill_brewer(palette = 'Set1')+
  guides(fill=FALSE)+
  scale_y_continuous(limits=c(0.9,5),
                     oob = rescale_none, 
                     expand = c(0, 0))+
  coord_flip()
# make a big plot from all the subplots
ratings = grid.arrange(p.ease,p.comfort, p.confidence, ncol=1, nrow =3)

# save plot
ggsave(filename = '../Plots/ratings.png', plot = ratings, device = NULL, path = NULL,
       scale = 1, width = 3.5, height = NA, units = "in",
       dpi = 300, limitsize = TRUE)

# clean up workspace
rm(list=setdiff(ls(), 'dat')) # removes all objects but 'dat' from workspace
