# Supplementary material for: An augmented reality sign-reading assistant for users with reduced vision
Source: PLoS One. 2019 Jan 16;14(1):e0210630. doi: 10.1371/journal.pone.0210630 (PMC6334915; doi:10.1371/journal.pone.0210630)
Supplement: S1 Appendix — (ZIP) [file pone.0210630.s001.zip › S1 Appendix/code/Trajectory_plots.R]

# Plot walking trajectories

# Returns three figures. 
# 1) two sample trajectories;
# 2) all trajectories from AR group
# 3) all trajectories from control group

# load libraries
library(dplyr)
library(ggplot2)
library(scales)
library(gridExtra)

# clean up work space: remove all objects but main data file
rm(list=ls())

# set wd
this.dir = dirname(parent.frame(2)$ofile)
setwd(this.dir)

dat = read.csv("../data/TrajectoryData.csv")

#  Figure 1: Two example trajectories
p.1 = ggplot(data = filter(dat, (sbj == 's014'& cond == 'control' )| (sbj == 's022'& cond == 'AR' )),
             aes(z,x, color = cond))+
  geom_path(size = 1)+
  geom_hline(yintercept=1.25, size = 1)+geom_hline(yintercept=-1.25, size = 1)+
  scale_color_brewer(palette = 'Set1')+
  ggtitle("Example trajectories")+
  theme(legend.position = c(0.9, 0.5))+
  guides(color=guide_legend(title="Group"))+
  coord_fixed(ylim = c(-2,2),xlim =c(0, 27))


#  Figure 2: all trajectories from AR group
p.AR = ggplot(data = filter(dat, cond == 'AR'),
               aes(z,x, color = cond))+
  geom_point(size = 0.25, alpha = 0.025, color = "#e41a1c")+
  geom_hline(yintercept=1.25, size = 1)+geom_hline(yintercept=-1.25, size = 1)+
  ggtitle("AR group")+
  guides(color = FALSE)+
  coord_fixed(ylim = c(-2,2),xlim =c(0, 27))

# Figure 3: all trajectories from control group
p.con = ggplot(data = filter(dat,cond == 'control'),
               aes(z,x, color = cond))+
  geom_point(size = 0.25, alpha = 0.025, color = '#377eb8')+
  geom_hline(yintercept=1.25, size = 1)+geom_hline(yintercept=-1.25, size = 1)+
  ggtitle("Control group")+
  guides(color = FALSE)+
  coord_fixed(ylim = c(-2,2),xlim =c(0, 27))


# make a Figure from all the subplots (needs gridExtra package)
p = grid.arrange(p.1,p.AR,p.con, ncol=1, nrow = 3)

# save 
ggsave(filename = '../Plots/trajectories.png', plot = p, device = NULL, path = NULL,
       scale = 1, width = 3.5, height = NA, units = "in",
       dpi = 300, limitsize = TRUE)


# clean up workspace a little
rm(list=setdiff(ls(), 'dat')) # removes all objects but 'dat' from workspace
