# Supplementary material for: An augmented reality sign-reading assistant for users with reduced vision
Source: PLoS One. 2019 Jan 16;14(1):e0210630. doi: 10.1371/journal.pone.0210630 (PMC6334915; doi:10.1371/journal.pone.0210630)
Supplement: S1 Appendix — (ZIP) [file pone.0210630.s001.zip › S1 Appendix/readme.txt]

# HoloLensSignARData

This directory contains the data and example analysis for the user study reported in "An augmented reality sign-reading assistant for users with reduced vision."


## 1. Data files

*RatingsData.csv contains the data for each user’s subjective ratings.

*TrajectoryData.csv contains trajectories of each participant with z (down hallway in m), x (left/right in m) and t (time in seconds) coordinates, recorded at approx. 50 Hz.


## 2. Analysis Scripts

Two R scripts are provided as examples of how to load and plot the ratings and trajectory data: Ratings_plots.R and Trajectory_plots.R.
These R scripts require the following packages:

dplyr, ggplot2, scales, gridExtra
