# Supplementary material for: An augmented reality sign-reading assistant for users with reduced vision
Source: PLoS One. 2019 Jan 16;14(1):e0210630. doi: 10.1371/journal.pone.0210630 (PMC6334915; doi:10.1371/journal.pone.0210630)
Supplement: S1 Appendix — (ZIP) [file pone.0210630.s001.zip › S1 Appendix/Data/TrajectoryData.csv]

z	x	t	sbj	cond
0.0018919	-0.0023283	0.02	s001	control
0.0025225	-0.0031044	0.18	s001	control
0.0017464	-0.003735	0.22	s001	control
0.002377	-0.0045111	0.24	s001	control
0.0022316	-0.0059178	0.3	s001	control
0.0020861	-0.0073245	0.38	s001	control
0.00131	-0.0079551	0.44	s001	control
0.0019406	-0.0087312	0.48	s001	control
0.0011645	-0.0093618	0.52	s001	control
0.00038843	-0.0099925	0.6	s001	control
-0.00038766	-0.010623	0.66	s001	control
-0.0017944	-0.010478	0.72	s001	control
-0.0025705	-0.011108	0.8	s001	control
-0.0033465	-0.011739	0.86	s001	control
-0.0041226	-0.012369	0.92	s001	control
-0.0055294	-0.012224	0.96	s001	control
-0.0063054	-0.012855	1.02	s001	control
-0.0070815	-0.013485	1.06	s001	control
-0.0077122	-0.012709	1.08	s001	control
-0.0084882	-0.01334	1.12	s001	control
-0.01004	-0.014601	1.16	s001	control
-0.010817	-0.015232	1.2	s001	control
-0.011593	-0.015862	1.24	s001	control
-0.012999	-0.015717	1.26	s001	control
-0.013775	-0.016347	1.28	s001	control
-0.014551	-0.016978	1.3	s001	control
-0.015958	-0.016833	1.34	s001	control
-0.016734	-0.017463	1.36	s001	control
-0.01751	-0.018094	1.38	s001	control
-0.018286	-0.018724	1.4	s001	control
-0.01751	-0.018094	1.42	s001	control
-0.018286	-0.018724	1.46	s001	control
-0.019063	-0.019355	1.48	s001	control
-0.019693	-0.018579	1.52	s001	control
-0.020469	-0.01921	1.54	s001	control
-0.021731	-0.017657	1.56	s001	control
-0.023137	-0.017512	1.58	s001	control
-0.023768	-0.016736	1.6	s001	control
-0.025175	-0.01659	1.64	s001	control
-0.026581	-0.016445	1.66	s001	control
-0.027357	-0.017076	1.68	s001	control
-0.027988	-0.016299	1.7	s001	control
-0.028764	-0.01693	1.72	s001	control
-0.030171	-0.016785	1.74	s001	control
-0.031723	-0.018046	1.76	s001	control
-0.031092	-0.018822	1.78	s001	control
-0.031868	-0.019453	1.8	s001	control
-0.031238	-0.020229	1.82	s001	control
-0.031383	-0.021635	1.86	s001	control
-0.030753	-0.022411	1.88	s001	control
-0.031529	-0.023042	1.9	s001	control
-0.030898	-0.023818	1.92	s001	control
-0.030413	-0.026001	1.96	s001	control
-0.030558	-0.027408	2	s001	control
-0.029928	-0.028184	2.02	s001	control
-0.029297	-0.02896	2.04	s001	control
-0.028812	-0.031143	2.06	s001	control
-0.028958	-0.032549	2.08	s001	control
-0.029103	-0.033956	2.12	s001	control
-0.028472	-0.034732	2.14	s001	control
-0.027987	-0.036915	2.16	s001	control
-0.028133	-0.038322	2.2	s001	control
-0.027502	-0.039098	2.24	s001	control
-0.026726	-0.038467	2.32	s001	control
-0.02595	-0.037837	2.36	s001	control
-0.025174	-0.037206	2.38	s001	control
-0.025028	-0.035799	2.4	s001	control
-0.024252	-0.035169	2.42	s001	control
-0.024107	-0.033762	2.44	s001	control
-0.023185	-0.031725	2.46	s001	control
-0.022409	-0.031094	2.48	s001	control
-0.022264	-0.029687	2.5	s001	control
-0.022118	-0.02828	2.52	s001	control
-0.021197	-0.026243	2.54	s001	control
-0.020906	-0.02343	2.56	s001	control
-0.019984	-0.021392	2.58	s001	control
-0.019839	-0.019986	2.6	s001	control
-0.018917	-0.017948	2.62	s001	control
-0.019402	-0.015766	2.64	s001	control
-0.018335	-0.012322	2.66	s001	control
-0.018044	-0.0095081	2.68	s001	control
-0.017899	-0.0081014	2.7	s001	control
-0.016977	-0.006064	2.72	s001	control
-0.017462	-0.0038812	2.74	s001	control
-0.01625	0.00096953	2.76	s001	control
-0.016104	0.0023762	2.78	s001	control
-0.015183	0.0044136	2.8	s001	control
-0.015668	0.0065964	2.82	s001	control
-0.014746	0.0086337	2.84	s001	control
-0.01431	0.012854	2.86	s001	control
-0.013389	0.014891	2.88	s001	control
-0.013098	0.017705	2.9	s001	control
-0.012176	0.019742	2.92	s001	control
-0.011254	0.021779	2.94	s001	control
-0.0094114	0.025854	2.96	s001	control
-0.0084898	0.027891	2.98	s001	control
-0.0075682	0.029929	3	s001	control
-0.0072773	0.032742	3.02	s001	control
-0.0063557	0.034779	3.04	s001	control
-0.0037365	0.039485	3.06	s001	control
-0.002815	0.041522	3.08	s001	control
-0.0018934	0.043559	3.1	s001	control
-0.00019577	0.046227	3.12	s001	control
0.0024234	0.050933	3.14	s001	control
0.0027144	0.053746	3.16	s001	control
0.004412	0.056414	3.18	s001	control
0.0061097	0.059082	3.2	s001	control
0.0070312	0.061119	3.22	s001	control
0.0087289	0.063787	3.24	s001	control
0.012124	0.069123	3.26	s001	control
0.014452	0.071015	3.28	s001	control
0.01615	0.073683	3.3	s001	control
0.018478	0.075575	3.32	s001	control
0.023135	0.079359	3.34	s001	control
0.025463	0.08125	3.36	s001	control
0.027791	0.083142	3.38	s001	control
0.029974	0.083627	3.4	s001	control
0.032303	0.085519	3.42	s001	control
0.034485	0.086004	3.44	s001	control
0.039627	0.087605	3.46	s001	control
0.04181	0.088091	3.48	s001	control
0.044769	0.089206	3.5	s001	control
0.048358	0.089546	3.52	s001	control
0.051948	0.089886	3.54	s001	control
0.059757	0.089789	3.56	s001	control
0.064608	0.088576	3.58	s001	control
0.069604	0.088771	3.6	s001	control
0.074455	0.087558	3.62	s001	control
0.084787	0.084357	3.64	s001	control
0.091045	0.082999	3.66	s001	control
0.096526	0.081011	3.68	s001	control
0.10264	0.078246	3.7	s001	control
0.10953	0.076112	3.72	s001	control
0.11641	0.073978	3.74	s001	control
0.13005	0.068303	3.76	s001	control
0.13679	0.064762	3.78	s001	control
0.14431	0.061852	3.8	s001	control
0.15105	0.058311	3.82	s001	control
0.15779	0.05477	3.84	s001	control
0.17254	0.046137	3.86	s001	control
0.17991	0.04182	3.88	s001	control
0.18714	0.036096	3.9	s001	control
0.19451	0.03178	3.92	s001	control
0.20911	0.021739	3.94	s001	control
0.21571	0.016792	3.96	s001	control
0.22308	0.012475	3.98	s001	control
0.22968	0.0075273	4	s001	control
0.23705	0.0032104	4.02	s001	control
0.25039	-0.0052778	4.04	s001	control
0.25777	-0.0095947	4.06	s001	control
0.26451	-0.013135	4.08	s001	control
0.27125	-0.016676	4.1	s001	control
0.27659	-0.020072	4.12	s001	control
0.28944	-0.026377	4.14	s001	control
0.29633	-0.028511	4.16	s001	control
0.30181	-0.0305	4.18	s001	control
0.30792	-0.033264	4.2	s001	control
0.31341	-0.035253	4.22	s001	control
0.32437	-0.03923	4.24	s001	control
0.33063	-0.040588	4.26	s001	control
0.33611	-0.042577	4.28	s001	control
0.34236	-0.043935	4.3	s001	control
0.34722	-0.045147	4.32	s001	control
0.35347	-0.046505	4.34	s001	control
0.36473	-0.047669	4.36	s001	control
0.37098	-0.049027	4.38	s001	control
0.37661	-0.049609	4.4	s001	control
0.38301	-0.04956	4.42	s001	control
0.39441	-0.049317	4.44	s001	control
0.40004	-0.049899	4.46	s001	control
0.40644	-0.04985	4.48	s001	control
0.41222	-0.049025	4.5	s001	control
0.41862	-0.048976	4.52	s001	control
0.4322	-0.048248	4.54	s001	control
0.43952	-0.046162	4.56	s001	control
0.44607	-0.044707	4.58	s001	control
0.45325	-0.044027	4.6	s001	control
0.46058	-0.041941	4.62	s001	control
0.47663	-0.037915	4.64	s001	control
0.48536	-0.035974	4.66	s001	control
0.49346	-0.033257	4.68	s001	control
0.50234	-0.02991	4.7	s001	control
0.51262	-0.026708	4.72	s001	control
0.53193	-0.018752	4.74	s001	control
0.54236	-0.014144	4.76	s001	control
0.55279	-0.009535	4.78	s001	control
0.56259	-0.0041504	4.8	s001	control
0.57379	0.0010888	4.82	s001	control
0.59494	0.013119	4.84	s001	control
0.60551	0.019135	4.86	s001	control
0.61609	0.02515	4.88	s001	control
0.62821	0.032426	4.9	s001	control
0.6402	0.038296	4.92	s001	control
0.6643	0.051443	4.94	s001	control
0.67706	0.057943	4.96	s001	control
0.68982	0.064443	4.98	s001	control
0.70257	0.070944	5	s001	control
0.71596	0.076668	5.02	s001	control
0.74274	0.088117	5.04	s001	control
0.75535	0.093211	5.06	s001	control
0.76937	0.098159	5.08	s001	control
0.78261	0.10248	5.1	s001	control
0.79508	0.10616	5.12	s001	control
0.82064	0.11276	5.14	s001	control
0.83359	0.11427	5.16	s001	control
0.84514	0.11592	5.18	s001	control
0.85746	0.1182	5.2	s001	control
0.869	0.11985	5.22	s001	control
0.8918	0.12033	5.24	s001	control
0.9032	0.12057	5.26	s001	control
0.91537	0.12145	5.28	s001	control
0.926	0.12106	5.3	s001	control
0.9374	0.1213	5.32	s001	control
0.96005	0.12038	5.34	s001	control
0.9713	0.11922	5.36	s001	control
0.98333	0.11869	5.38	s001	control
0.99459	0.11752	5.4	s001	control
1.0065	0.11558	5.42	s001	control
1.0318	0.11296	5.44	s001	control
1.0451	0.11088	5.46	s001	control
1.0584	0.10879	5.48	s001	control
1.071	0.10748	5.5	s001	control
1.085	0.10462	5.52	s001	control
1.1129	0.10031	5.54	s001	control
1.1261	0.096814	5.56	s001	control
1.1408	0.094583	5.58	s001	control
1.1546	0.090315	5.6	s001	control
1.1691	0.086678	5.62	s001	control
1.1974	0.078772	5.64	s001	control
1.212	0.075135	5.66	s001	control
1.2264	0.070091	5.68	s001	control
1.2408	0.065046	5.7	s001	control
1.2558	0.059226	5.72	s001	control
1.2859	0.047586	5.74	s001	control
1.301	0.041765	5.76	s001	control
1.3159	0.034538	5.78	s001	control
1.3315	0.027942	5.8	s001	control
1.3472	0.021345	5.82	s001	control
1.3785	0.0081527	5.84	s001	control
1.3936	0.0023324	5.86	s001	control
1.4085	-0.0048946	5.88	s001	control
1.4229	-0.0099388	5.9	s001	control
1.4365	-0.015614	5.92	s001	control
1.4633	-0.02478	5.94	s001	control
1.4764	-0.028272	5.96	s001	control
1.4896	-0.031764	5.98	s001	control
1.5013	-0.035111	6	s001	control
1.5144	-0.038603	6.02	s001	control
1.5395	-0.044035	6.04	s001	control
1.5512	-0.047381	6.06	s001	control
1.5637	-0.050097	6.08	s001	control
1.5756	-0.052037	6.1	s001	control
1.5881	-0.054753	6.12	s001	control
1.6132	-0.060185	6.14	s001	control
1.6257	-0.062901	6.16	s001	control
1.6383	-0.06421	6.18	s001	control
1.6516	-0.066295	6.2	s001	control
1.6643	-0.067605	6.22	s001	control
1.6918	-0.069738	6.24	s001	control
1.7052	-0.070416	6.26	s001	control
1.7201	-0.071241	6.28	s001	control
1.7349	-0.072065	6.3	s001	control
1.7505	-0.072258	6.32	s001	control
1.7811	-0.071869	6.34	s001	control
1.7975	-0.071432	6.36	s001	control
1.8132	-0.071625	6.38	s001	control
1.8303	-0.070557	6.4	s001	control
1.8467	-0.07012	6.42	s001	control
1.8831	-0.068906	6.44	s001	control
1.9003	-0.067838	6.46	s001	control
1.9182	-0.06614	6.48	s001	control
1.9354	-0.065072	6.5	s001	control
1.9541	-0.062743	6.52	s001	control
1.9892	-0.059977	6.54	s001	control
2.0072	-0.058278	6.56	s001	control
2.0265	-0.056725	6.58	s001	control
2.0438	-0.054251	6.6	s001	control
2.0624	-0.053329	6.62	s001	control
2.0961	-0.050417	6.64	s001	control
2.1119	-0.049204	6.66	s001	control
2.1283	-0.048766	6.68	s001	control
2.1441	-0.047553	6.7	s001	control
2.1591	-0.04697	6.72	s001	control
2.1876	-0.04566	6.74	s001	control
2.2018	-0.045708	6.76	s001	control
2.2154	-0.04498	6.78	s001	control
2.2296	-0.045027	6.8	s001	control
2.2431	-0.045706	6.82	s001	control
2.2715	-0.045802	6.84	s001	control
2.2857	-0.04585	6.86	s001	control
2.2999	-0.045898	6.88	s001	control
2.3141	-0.045946	6.9	s001	control
2.329	-0.04677	6.92	s001	control
2.3602	-0.047157	6.94	s001	control
2.3757	-0.048757	6.96	s001	control
2.3919	-0.049727	6.98	s001	control
2.4054	-0.050405	7	s001	control
2.4216	-0.051375	7.02	s001	control
2.4554	-0.054866	7.04	s001	control
2.473	-0.055981	7.06	s001	control
2.4906	-0.058503	7.08	s001	control
2.5081	-0.061024	7.1	s001	control
2.5264	-0.062915	7.12	s001	control
2.562	-0.068735	7.14	s001	control
2.5809	-0.071402	7.16	s001	control
2.5991	-0.0747	7.18	s001	control
2.6186	-0.078143	7.2	s001	control
2.6368	-0.081441	7.22	s001	control
2.6752	-0.087551	7.24	s001	control
2.6941	-0.090219	7.26	s001	control
2.7123	-0.093516	7.28	s001	control
2.7304	-0.096814	7.3	s001	control
2.7479	-0.099336	7.32	s001	control
2.7809	-0.10346	7.34	s001	control
2.7978	-0.1052	7.36	s001	control
2.814	-0.10617	7.38	s001	control
2.8295	-0.10777	7.4	s001	control
2.8451	-0.10797	7.42	s001	control
2.8756	-0.10898	7.44	s001	control
2.8898	-0.10903	7.46	s001	control
2.9054	-0.10923	7.48	s001	control
2.9196	-0.10927	7.5	s001	control
2.9353	-0.10947	7.52	s001	control
2.9651	-0.10971	7.54	s001	control
2.9795	-0.10835	7.56	s001	control
2.9952	-0.10714	7.58	s001	control
3.0102	-0.10655	7.6	s001	control
3.0268	-0.10471	7.62	s001	control
3.0605	-0.1018	7.64	s001	control
3.0764	-0.099178	7.66	s001	control
3.0937	-0.096703	7.68	s001	control
3.111	-0.094229	7.7	s001	control
3.1277	-0.090978	7.72	s001	control
3.1625	-0.084623	7.74	s001	control
3.1799	-0.080741	7.76	s001	control
3.1982	-0.07623	7.78	s001	control
3.2156	-0.072348	7.8	s001	control
3.2529	-0.062694	7.82	s001	control
3.2719	-0.057551	7.84	s001	control
3.2901	-0.05304	7.86	s001	control
3.3085	-0.047121	7.88	s001	control
3.3275	-0.041979	7.9	s001	control
3.3648	-0.032324	7.92	s001	control
3.3832	-0.026406	7.94	s001	control
3.4006	-0.022524	7.96	s001	control
3.4181	-0.018643	7.98	s001	control
3.4348	-0.015393	8	s001	control
3.4688	-0.0096675	8.02	s001	control
3.4861	-0.007193	8.04	s001	control
3.5027	-0.0053491	8.06	s001	control
3.5192	-0.0035052	8.08	s001	control
3.5364	-0.0024374	8.1	s001	control
3.5693	-0.00015633	8.12	s001	control
3.5865	0.00091148	8.14	s001	control
3.6029	0.0013487	8.16	s001	control
3.6199	0.0010098	8.18	s001	control
3.6363	0.0014469	8.2	s001	control
3.6711	0.0013997	8.22	s001	control
3.6888	0.00028475	8.24	s001	control
3.7066	0.00057646	8.26	s001	control
3.7242	-0.00053854	8.28	s001	control
3.7427	-0.0010229	8.3	s001	control
3.78	-0.0041745	8.32	s001	control
3.7991	-0.0054349	8.34	s001	control
3.8188	-0.0074715	8.36	s001	control
3.8378	-0.008732	8.38	s001	control
3.8568	-0.011399	8.4	s001	control
3.896	-0.016879	8.42	s001	control
3.9155	-0.020322	8.44	s001	control
3.9359	-0.023135	8.46	s001	control
3.9554	-0.026578	8.48	s001	control
3.975	-0.030021	8.5	s001	control
4.0155	-0.037053	8.52	s001	control
4.0364	-0.040642	8.54	s001	control
4.056	-0.044085	8.56	s001	control
4.0755	-0.047529	8.58	s001	control
4.0938	-0.04942	8.6	s001	control
4.1121	-0.051311	8.62	s001	control
4.1494	-0.054462	8.64	s001	control
4.1665	-0.054801	8.66	s001	control
4.1841	-0.055916	8.68	s001	control
4.2005	-0.055479	8.7	s001	control
4.2354	-0.055526	8.72	s001	control
4.2524	-0.055865	8.74	s001	control
4.2696	-0.054797	8.76	s001	control
4.2872	-0.055912	8.78	s001	control
4.3044	-0.054845	8.8	s001	control
4.3394	-0.053485	8.82	s001	control
4.3579	-0.052563	8.84	s001	control
4.3759	-0.050864	8.86	s001	control
4.4132	-0.047613	8.88	s001	control
4.4556	-0.042761	8.92	s001	control
4.4751	-0.039801	8.94	s001	control
4.4946	-0.036841	8.96	s001	control
4.5141	-0.033882	8.98	s001	control
4.5336	-0.030922	9	s001	control
4.5735	-0.022965	9.02	s001	control
4.5932	-0.018599	9.04	s001	control
4.6142	-0.014378	9.06	s001	control
4.6347	-0.009381	9.08	s001	control
4.6565	-0.0045294	9.1	s001	control
4.6989	0.0067258	9.12	s001	control
4.7207	0.011577	9.14	s001	control
4.7411	0.016574	9.16	s001	control
4.763	0.021426	9.18	s001	control
4.7832	0.025016	9.2	s001	control
4.8218	0.033118	9.22	s001	control
4.8413	0.036078	9.24	s001	control
4.8593	0.039183	9.26	s001	control
4.8773	0.040882	9.28	s001	control
4.896	0.043211	9.3	s001	control
4.9311	0.045977	9.32	s001	control
4.9491	0.047675	9.34	s001	control
4.9663	0.048743	9.36	s001	control
4.9841	0.049035	9.38	s001	control
5.0026	0.049957	9.4	s001	control
5.0382	0.050541	9.42	s001	control
5.056	0.050832	9.44	s001	control
5.0745	0.050348	9.46	s001	control
5.0929	0.049864	9.48	s001	control
5.1113	0.049379	9.5	s001	control
5.1482	0.04841	9.52	s001	control
5.1673	0.04715	9.54	s001	control
5.1863	0.045889	9.56	s001	control
5.2054	0.044629	9.58	s001	control
5.2251	0.042592	9.6	s001	control
5.2638	0.039295	9.62	s001	control
5.2835	0.037259	9.64	s001	control
5.3039	0.034446	9.66	s001	control
5.3228	0.031779	9.68	s001	control
5.3431	0.028966	9.7	s001	control
5.3844	0.022565	9.72	s001	control
5.4047	0.019752	9.74	s001	control
5.4257	0.016164	9.76	s001	control
5.4452	0.01272	9.78	s001	control
5.4655	0.0099077	9.8	s001	control
5.5048	0.0044279	9.82	s001	control
5.5231	0.0025368	9.84	s001	control
5.5407	0.0014218	9.86	s001	control
5.5576	-0.00032382	9.88	s001	control
5.5746	-0.00066273	9.9	s001	control
5.6087	-0.0013405	9.92	s001	control
5.6243	-0.001534	9.94	s001	control
5.6413	-0.0018729	9.96	s001	control
5.6569	-0.0020663	9.98	s001	control
5.674	-0.0024052	10	s001	control
5.7074	-0.002307	10.02	s001	control
5.7238	-0.0018698	10.04	s001	control
5.7416	-0.0015781	10.06	s001	control
5.7588	-0.00051026	10.08	s001	control
5.7766	-0.00021854	10.1	s001	control
5.8117	0.0025477	10.12	s001	control
5.8303	0.00347	10.14	s001	control
5.849	0.0057991	10.16	s001	control
5.8677	0.0081281	10.18	s001	control
5.8871	0.0096811	10.2	s001	control
5.9268	0.016231	10.22	s001	control
5.947	0.018415	10.24	s001	control
5.9672	0.022005	10.26	s001	control
5.9875	0.025595	10.28	s001	control
6.0086	0.029816	10.3	s001	control
6.05	0.039034	10.32	s001	control
6.0719	0.043886	10.34	s001	control
6.0937	0.048737	10.36	s001	control
6.1141	0.053734	10.38	s001	control
6.1353	0.059362	10.4	s001	control
6.179	0.069065	10.42	s001	control
6.1986	0.073431	10.44	s001	control
6.2169	0.077943	10.46	s001	control
6.2364	0.080903	10.48	s001	control
6.2552	0.084638	10.5	s001	control
6.2977	0.089491	10.52	s001	control
6.3156	0.091189	10.54	s001	control
6.335	0.092742	10.56	s001	control
6.3522	0.09381	10.58	s001	control
6.3707	0.094732	10.6	s001	control
6.4048	0.094055	10.62	s001	control
6.4226	0.094346	10.64	s001	control
6.4396	0.094007	10.66	s001	control
6.458	0.093523	10.68	s001	control
6.4941	0.091924	10.7	s001	control
6.514	0.091294	10.72	s001	control
6.5344	0.089888	10.74	s001	control
6.5521	0.088773	10.76	s001	control
6.5712	0.087512	10.78	s001	control
6.5894	0.085621	10.8	s001	control
6.6267	0.081063	10.82	s001	control
6.6456	0.078396	10.84	s001	control
6.6639	0.076505	10.86	s001	control
6.6834	0.073061	10.88	s001	control
6.7015	0.069764	10.9	s001	control
6.7406	0.062877	10.92	s001	control
6.7602	0.059434	10.94	s001	control
6.7797	0.055991	10.96	s001	control
6.7993	0.052547	10.98	s001	control
6.8188	0.049104	11	s001	control
6.8573	0.042994	11.02	s001	control
6.8762	0.040326	11.04	s001	control
6.8937	0.037805	11.06	s001	control
6.9311	0.034653	11.08	s001	control
6.97	0.032763	11.12	s001	control
6.9878	0.033055	11.14	s001	control
7.0056	0.033346	11.16	s001	control
7.022	0.033783	11.18	s001	control
7.0398	0.034075	11.2	s001	control
7.0734	0.03558	11.22	s001	control
7.0905	0.036648	11.24	s001	control
7.1077	0.037716	11.26	s001	control
7.1249	0.038784	11.28	s001	control
7.1428	0.040482	11.3	s001	control
7.1773	0.044024	11.32	s001	control
7.1953	0.045723	11.34	s001	control
7.2133	0.048828	11.36	s001	control
7.2313	0.050526	11.38	s001	control
7.2494	0.053631	11.4	s001	control
7.2871	0.061103	11.42	s001	control
7.3052	0.064208	11.44	s001	control
7.3242	0.069351	11.46	s001	control
7.3432	0.074493	11.48	s001	control
7.3623	0.079636	11.5	s001	control
7.3998	0.092103	11.52	s001	control
7.4182	0.098022	11.54	s001	control
7.4367	0.10535	11.56	s001	control
7.4559	0.1119	11.58	s001	control
7.4744	0.11922	11.6	s001	control
7.512	0.13169	11.62	s001	control
7.531	0.13683	11.64	s001	control
7.5486	0.14212	11.66	s001	control
7.5662	0.14741	11.68	s001	control
7.5836	0.15129	11.7	s001	control
7.6156	0.15794	11.72	s001	control
7.6329	0.16041	11.74	s001	control
7.6473	0.16177	11.76	s001	control
7.6638	0.16361	11.78	s001	control
7.6768	0.16512	11.8	s001	control
7.7069	0.16769	11.82	s001	control
7.7225	0.1675	11.84	s001	control
7.7383	0.16871	11.86	s001	control
7.7547	0.16915	11.88	s001	control
7.7703	0.16895	11.9	s001	control
7.8036	0.16764	11.92	s001	control
7.8206	0.16731	11.94	s001	control
7.8376	0.16697	11.96	s001	control
7.8553	0.16585	11.98	s001	control
7.89	0.1644	12	s001	control
7.9068	0.16265	12.02	s001	control
7.9245	0.16154	12.04	s001	control
7.9414	0.15979	12.06	s001	control
7.9597	0.1579	12.08	s001	control
7.9766	0.15615	12.1	s001	control
8.0119	0.15392	12.12	s001	control
8.0309	0.15266	12.14	s001	control
8.0486	0.15155	12.16	s001	control
8.0656	0.15121	12.18	s001	control
8.0995	0.14913	12.2	s001	control
8.1165	0.14879	12.22	s001	control
8.1315	0.14937	12.24	s001	control
8.1472	0.14918	12.26	s001	control
8.1607	0.1499	12.28	s001	control
8.1749	0.14986	12.3	s001	control
8.2013	0.15068	12.32	s001	control
8.2149	0.15141	12.34	s001	control
8.2271	0.15228	12.36	s001	control
8.24	0.15379	12.38	s001	control
8.2653	0.15757	12.4	s001	control
8.2775	0.15845	12.42	s001	control
8.2884	0.16087	12.44	s001	control
8.3014	0.16238	12.46	s001	control
8.3123	0.1648	12.48	s001	control
8.3238	0.16645	12.5	s001	control
8.3463	0.17053	12.52	s001	control
8.3572	0.17295	12.54	s001	control
8.3695	0.17523	12.56	s001	control
8.379	0.1778	12.58	s001	control
8.4016	0.18329	12.6	s001	control
8.4125	0.18571	12.62	s001	control
8.4242	0.18877	12.64	s001	control
8.4345	0.19197	12.66	s001	control
8.4462	0.19503	12.68	s001	control
8.4573	0.19886	12.7	s001	control
8.48	0.20575	12.72	s001	control
8.4918	0.21021	12.74	s001	control
8.5029	0.21404	12.76	s001	control
8.5147	0.21851	12.78	s001	control
8.5334	0.22724	12.8	s001	control
8.546	0.23233	12.82	s001	control
8.5565	0.23694	12.84	s001	control
8.5684	0.24281	12.86	s001	control
8.5803	0.24727	12.88	s001	control
8.6056	0.25887	12.9	s001	control
8.6197	0.26382	12.92	s001	control
8.6316	0.26969	12.94	s001	control
8.6457	0.27463	12.96	s001	control
8.6583	0.27973	12.98	s001	control
8.684	0.28773	13	s001	control
8.6972	0.29205	13.02	s001	control
8.7083	0.29588	13.04	s001	control
8.7206	0.29816	13.06	s001	control
8.7446	0.3035	13.08	s001	control
8.7576	0.305	13.1	s001	control
8.7711	0.30573	13.12	s001	control
8.7841	0.30724	13.14	s001	control
8.7963	0.30811	13.16	s001	control
8.8091	0.30821	13.18	s001	control
8.8219	0.3083	13.2	s001	control
8.8502	0.3068	13.22	s001	control
8.865	0.30598	13.24	s001	control
8.8819	0.30423	13.26	s001	control
8.898	0.30186	13.28	s001	control
8.9349	0.29448	13.3	s001	control
8.9549	0.28886	13.32	s001	control
8.975	0.28323	13.34	s001	control
8.9955	0.27542	13.36	s001	control
9.0166	0.26684	13.38	s001	control
9.0579	0.24622	13.4	s001	control
9.078	0.2342	13.42	s001	control
9.098	0.22217	13.44	s001	control
9.1166	0.20888	13.46	s001	control
9.1351	0.19559	13.48	s001	control
9.1701	0.16993	13.5	s001	control
9.1874	0.15819	13.52	s001	control
9.2033	0.1466	13.54	s001	control
9.2185	0.13578	13.56	s001	control
9.2325	0.12652	13.58	s001	control
9.2464	0.11725	13.6	s001	control
9.2732	0.10168	13.62	s001	control
9.2867	0.0946	13.64	s001	control
9.299	0.08907	13.66	s001	control
9.312	0.084172	13.68	s001	control
9.3387	0.075005	13.7	s001	control
9.3519	0.071513	13.72	s001	control
9.3671	0.067099	13.74	s001	control
9.3796	0.064383	13.76	s001	control
9.3948	0.05997	13.78	s001	control
9.4218	0.053616	13.8	s001	control
9.4343	0.050901	13.82	s001	control
9.449	0.04867	13.84	s001	control
9.4609	0.04673	13.86	s001	control
9.4756	0.044499	13.88	s001	control
9.5084	0.045373	13.9	s001	control
9.5209	0.042658	13.92	s001	control
9.5351	0.04261	13.94	s001	control
9.5492	0.041155	13.96	s001	control
9.5634	0.041107	13.98	s001	control
9.5911	0.04038	14	s001	control
9.6053	0.040332	14.02	s001	control
9.6196	0.041691	14.04	s001	control
9.6348	0.043681	14.06	s001	control
9.6507	0.0463	14.08	s001	control
9.6841	0.052802	14.1	s001	control
9.7015	0.056683	14.12	s001	control
9.719	0.060564	14.14	s001	control
9.7372	0.065076	14.16	s001	control
9.7556	0.070995	14.18	s001	control
9.7943	0.080503	14.2	s001	control
9.8126	0.086422	14.22	s001	control
9.8317	0.091564	14.24	s001	control
9.8513	0.095931	14.26	s001	control
9.8695	0.10044	14.28	s001	control
9.9059	0.10806	14.3	s001	control
9.9226	0.11131	14.32	s001	control
9.9399	0.11378	14.34	s001	control
9.9558	0.1164	14.36	s001	control
9.9723	0.11825	14.38	s001	control
10.003	0.12145	14.4	s001	control
10.018	0.12203	14.42	s001	control
10.033	0.12262	14.44	s001	control
10.047	0.12334	14.46	s001	control
10.062	0.12252	14.48	s001	control
10.089	0.1232	14.5	s001	control
10.103	0.12252	14.52	s001	control
10.117	0.12247	14.54	s001	control
10.131	0.1218	14.56	s001	control
10.145	0.12097	14.58	s001	control
10.173	0.11806	14.6	s001	control
10.188	0.11661	14.62	s001	control
10.203	0.11501	14.64	s001	control
10.216	0.11292	14.66	s001	control
10.231	0.11069	14.68	s001	control
10.254	0.10196	14.7	s001	control
10.26	0.095607	14.72	s001	control
10.275	0.091193	14.74	s001	control
10.289	0.086925	14.76	s001	control
10.303	0.082657	14.78	s001	control
10.329	0.071453	14.8	s001	control
10.341	0.065923	14.82	s001	control
10.354	0.060249	14.84	s001	control
10.368	0.054574	14.86	s001	control
10.382	0.048899	14.88	s001	control
10.407	0.036288	14.9	s001	control
10.42	0.029352	14.92	s001	control
10.433	0.024453	14.94	s001	control
10.445	0.018148	14.96	s001	control
10.458	0.014025	14.98	s001	control
10.482	0.0043732	15	s001	control
10.495	0.00025058	15.02	s001	control
10.507	-0.0038721	15.04	s001	control
10.519	-0.0072186	15.06	s001	control
10.531	-0.010565	15.08	s001	control
10.553	-0.016482	15.1	s001	control
10.565	-0.019829	15.12	s001	control
10.576	-0.022399	15.14	s001	control
10.589	-0.025115	15.16	s001	control
10.6	-0.027686	15.18	s001	control
10.624	-0.031565	15.2	s001	control
10.635	-0.034136	15.22	s001	control
10.645	-0.03593	15.24	s001	control
10.655	-0.038355	15.26	s001	control
10.666	-0.039519	15.28	s001	control
10.687	-0.043108	15.3	s001	control
10.698	-0.044902	15.32	s001	control
10.709	-0.044659	15.34	s001	control
10.72	-0.044416	15.36	s001	control
10.732	-0.044173	15.38	s001	control
10.756	-0.040243	15.4	s001	control
10.767	-0.038593	15.42	s001	control
10.78	-0.036313	15.44	s001	control
10.792	-0.032626	15.46	s001	control
10.804	-0.028939	15.48	s001	control
10.827	-0.019867	15.5	s001	control
10.84	-0.01555	15.52	s001	control
10.853	-0.011232	15.54	s001	control
10.866	-0.0069144	15.56	s001	control
10.88	-0.0025968	15.58	s001	control
10.906	0.0060385	15.6	s001	control
10.919	0.010356	15.62	s001	control
10.932	0.014043	15.64	s001	control
10.957	0.020641	15.66	s001	control
10.971	0.024183	15.68	s001	control
10.984	0.025687	15.7	s001	control
10.996	0.028743	15.72	s001	control
11.007	0.029762	15.74	s001	control
11.019	0.030636	15.76	s001	control
11.031	0.031509	15.78	s001	control
11.053	0.033548	15.8	s001	control
11.064	0.03379	15.82	s001	control
11.076	0.03544	15.84	s001	control
11.087	0.035683	15.86	s001	control
11.098	0.035926	15.88	s001	control
11.123	0.036897	15.9	s001	control
11.137	0.037625	15.92	s001	control
11.151	0.038353	15.94	s001	control
11.166	0.039567	15.96	s001	control
11.199	0.042624	15.98	s001	control
11.215	0.044468	16	s001	control
11.232	0.046312	16.02	s001	control
11.246	0.049853	16.04	s001	control
11.262	0.051697	16.06	s001	control
11.294	0.054754	16.08	s001	control
11.31	0.056744	16.1	s001	control
11.325	0.057957	16.12	s001	control
11.34	0.059316	16.14	s001	control
11.354	0.058492	16.16	s001	control
11.383	0.056989	16.18	s001	control
11.399	0.053206	16.2	s001	control
11.413	0.050345	16.22	s001	control
11.428	0.047338	16.24	s001	control
11.443	0.045107	16.26	s001	control
11.458	0.0421	16.28	s001	control
11.488	0.036862	16.3	s001	control
11.502	0.035408	16.32	s001	control
11.517	0.033177	16.34	s001	control
11.53	0.032498	16.36	s001	control
11.558	0.033179	16.38	s001	control
11.571	0.0325	16.4	s001	control
11.584	0.034004	16.42	s001	control
11.597	0.034102	16.44	s001	control
11.609	0.035751	16.46	s001	control
11.633	0.036092	16.48	s001	control
11.646	0.036189	16.5	s001	control
11.657	0.037208	16.52	s001	control
11.669	0.037306	16.54	s001	control
11.681	0.037549	16.56	s001	control
11.704	0.040848	16.58	s001	control
11.716	0.043128	16.6	s001	control
11.728	0.044002	16.62	s001	control
11.741	0.046282	16.64	s001	control
11.754	0.047787	16.66	s001	control
11.78	0.051426	16.68	s001	control
11.793	0.054337	16.7	s001	control
11.807	0.056471	16.72	s001	control
11.822	0.059867	16.74	s001	control
11.838	0.063264	16.76	s001	control
11.869	0.072093	16.78	s001	control
11.886	0.079564	16.8	s001	control
11.904	0.084852	16.82	s001	control
11.921	0.089509	16.84	s001	control
11.939	0.095428	16.86	s001	control
11.976	0.10726	16.88	s001	control
11.998	0.11711	16.9	s001	control
12.016	0.12444	16.92	s001	control
12.035	0.13099	16.94	s001	control
12.054	0.13754	16.96	s001	control
12.094	0.15049	16.98	s001	control
12.114	0.15626	17	s001	control
12.132	0.16218	17.02	s001	control
12.151	0.1681	17.04	s001	control
12.17	0.17324	17.06	s001	control
12.204	0.18178	17.08	s001	control
12.22	0.1844	17.1	s001	control
12.237	0.18765	17.12	s001	control
12.252	0.18886	17.14	s001	control
12.267	0.19085	17.16	s001	control
12.299	0.19187	17.18	s001	control
12.314	0.19168	17.2	s001	control
12.33	0.19149	17.22	s001	control
12.346	0.19129	17.24	s001	control
12.362	0.19032	17.26	s001	control
12.378	0.18935	17.28	s001	control
12.411	0.18664	17.3	s001	control
12.427	0.18504	17.32	s001	control
12.444	0.18329	17.34	s001	control
12.461	0.18077	17.36	s001	control
12.496	0.1765	17.38	s001	control
12.513	0.17398	17.4	s001	control
12.531	0.17146	17.42	s001	control
12.549	0.16816	17.44	s001	control
12.566	0.16423	17.46	s001	control
12.602	0.15701	17.48	s001	control
12.62	0.15153	17.5	s001	control
12.638	0.1476	17.52	s001	control
12.656	0.14289	17.54	s001	control
12.675	0.13804	17.56	s001	control
12.711	0.12645	17.58	s001	control
12.729	0.12175	17.6	s001	control
12.747	0.11704	17.62	s001	control
12.765	0.11312	17.64	s001	control
12.782	0.10996	17.66	s001	control
12.816	0.10429	17.68	s001	control
12.831	0.10269	17.7	s001	control
12.847	0.10031	17.72	s001	control
12.863	0.098712	17.74	s001	control
12.879	0.097743	17.76	s001	control
12.911	0.095173	17.78	s001	control
12.927	0.094204	17.8	s001	control
12.943	0.093234	17.82	s001	control
12.96	0.092265	17.84	s001	control
12.976	0.091295	17.86	s001	control
13.01	0.090617	17.88	s001	control
13.027	0.090278	17.9	s001	control
13.044	0.089939	17.92	s001	control
13.062	0.090231	17.94	s001	control
13.08	0.090523	17.96	s001	control
13.115	0.092513	17.98	s001	control
13.134	0.093435	18	s001	control
13.152	0.094358	18.02	s001	control
13.172	0.095911	18.04	s001	control
13.191	0.09824	18.06	s001	control
13.228	0.1029	18.08	s001	control
13.248	0.10508	18.1	s001	control
13.268	0.10867	18.12	s001	control
13.288	0.11163	18.14	s001	control
13.309	0.11445	18.16	s001	control
13.349	0.121	18.18	s001	control
13.369	0.12459	18.2	s001	control
13.39	0.1274	18.22	s001	control
13.408	0.12973	18.24	s001	control
13.428	0.13269	18.26	s001	control
13.464	0.13609	18.28	s001	control
13.48	0.13652	18.3	s001	control
13.497	0.13759	18.32	s001	control
13.513	0.1374	18.34	s001	control
13.529	0.13783	18.36	s001	control
13.56	0.13682	18.38	s001	control
13.574	0.13536	18.4	s001	control
13.589	0.13454	18.42	s001	control
13.603	0.13308	18.44	s001	control
13.617	0.13163	18.46	s001	control
13.645	0.12731	18.48	s001	control
13.659	0.12586	18.5	s001	control
13.673	0.123	18.52	s001	control
13.688	0.12077	18.54	s001	control
13.702	0.11713	18.56	s001	control
13.732	0.11048	18.58	s001	control
13.747	0.10685	18.6	s001	control
13.762	0.10243	18.62	s001	control
13.777	0.098019	18.64	s001	control
13.793	0.09283	18.66	s001	control
13.823	0.082596	18.68	s001	control
13.839	0.077406	18.7	s001	control
13.855	0.07081	18.72	s001	control
13.87	0.064213	18.74	s001	control
13.886	0.057617	18.76	s001	control
13.917	0.044424	18.78	s001	control
13.933	0.036421	18.8	s001	control
13.948	0.029194	18.82	s001	control
13.963	0.022598	18.84	s001	control
13.979	0.014595	18.86	s001	control
14.009	0.00077129	18.88	s001	control
14.024	-0.0056796	18.9	s001	control
14.037	-0.011354	18.92	s001	control
14.05	-0.016253	18.94	s001	control
14.064	-0.021928	18.96	s001	control
14.089	-0.032356	18.98	s001	control
14.102	-0.037255	19	s001	control
14.116	-0.041523	19.02	s001	control
14.129	-0.045015	19.04	s001	control
14.143	-0.049283	19.06	s001	control
14.17	-0.056413	19.08	s001	control
14.184	-0.059274	19.1	s001	control
14.198	-0.062766	19.12	s001	control
14.213	-0.065773	19.14	s001	control
14.227	-0.068634	19.16	s001	control
14.257	-0.073872	19.18	s001	control
14.272	-0.076879	19.2	s001	control
14.287	-0.079886	19.22	s001	control
14.302	-0.082116	19.24	s001	control
14.318	-0.085123	19.26	s001	control
14.348	-0.091137	19.28	s001	control
14.363	-0.093368	19.3	s001	control
14.38	-0.09652	19.32	s001	control
14.394	-0.099381	19.34	s001	control
14.41	-0.10253	19.36	s001	control
14.44	-0.10777	19.38	s001	control
14.454	-0.10923	19.4	s001	control
14.469	-0.11146	19.42	s001	control
14.484	-0.11369	19.44	s001	control
14.497	-0.11577	19.46	s001	control
14.525	-0.12009	19.48	s001	control
14.538	-0.1228	19.5	s001	control
14.55	-0.12411	19.52	s001	control
14.55	-0.12334	19.54	s001	control
14.561	-0.12528	19.56	s001	control
14.582	-0.12887	19.58	s001	control
14.59	-0.13037	19.6	s001	control
14.6	-0.1328	19.62	s001	control
14.607	-0.1343	19.64	s001	control
14.616	-0.13658	19.66	s001	control
14.631	-0.14317	19.68	s001	control
14.639	-0.14608	19.7	s001	control
14.647	-0.14759	19.72	s001	control
14.654	-0.1505	19.74	s001	control
14.662	-0.15278	19.76	s001	control
14.678	-0.15719	19.78	s001	control
14.685	-0.1601	19.8	s001	control
14.693	-0.16301	19.82	s001	control
14.7	-0.16592	19.84	s001	control
14.708	-0.16883	19.86	s001	control
14.723	-0.17543	19.88	s001	control
14.731	-0.17834	19.9	s001	control
14.739	-0.18202	19.92	s001	control
14.747	-0.18493	19.94	s001	control
14.755	-0.18862	19.96	s001	control
14.77	-0.19585	19.98	s001	control
14.777	-0.20016	20	s001	control
14.785	-0.20385	20.02	s001	control
14.793	-0.20894	20.04	s001	control
14.81	-0.21709	20.06	s001	control
14.819	-0.22155	20.08	s001	control
14.828	-0.22679	20.1	s001	control
14.836	-0.23189	20.12	s001	control
14.846	-0.23712	20.14	s001	control
14.864	-0.24683	20.16	s001	control
14.872	-0.25269	20.18	s001	control
14.881	-0.25856	20.2	s001	control
14.89	-0.2638	20.22	s001	control
14.899	-0.26967	20.24	s001	control
14.907	-0.27617	20.26	s001	control
14.923	-0.28636	20.28	s001	control
14.93	-0.29067	20.3	s001	control
14.937	-0.29421	20.32	s001	control
14.945	-0.2979	20.34	s001	control
14.957	-0.30343	20.36	s001	control
14.964	-0.30556	20.38	s001	control
14.971	-0.30692	20.4	s001	control
14.977	-0.30828	20.42	s001	control
14.985	-0.30915	20.44	s001	control
15.002	-0.3109	20.46	s001	control
15.012	-0.31192	20.48	s001	control
15.023	-0.31308	20.5	s001	control
15.035	-0.31361	20.52	s001	control
15.048	-0.31492	20.54	s001	control
15.076	-0.31643	20.56	s001	control
15.09	-0.31647	20.58	s001	control
15.105	-0.31589	20.6	s001	control
15.12	-0.31531	20.62	s001	control
15.135	-0.31473	20.64	s001	control
15.166	-0.31293	20.66	s001	control
15.181	-0.31094	20.68	s001	control
15.196	-0.30958	20.7	s001	control
15.21	-0.30822	20.72	s001	control
15.224	-0.30609	20.74	s001	control
15.251	-0.30182	20.76	s001	control
15.265	-0.29968	20.78	s001	control
15.278	-0.29677	20.8	s001	control
15.291	-0.29309	20.82	s001	control
15.304	-0.29017	20.84	s001	control
15.331	-0.28372	20.86	s001	control
15.343	-0.28003	20.88	s001	control
15.357	-0.27649	20.9	s001	control
15.37	-0.27358	20.92	s001	control
15.384	-0.27004	20.94	s001	control
15.411	-0.26359	20.96	s001	control
15.425	-0.26005	20.98	s001	control
15.439	-0.25651	21	s001	control
15.452	-0.25296	21.02	s001	control
15.466	-0.24942	21.04	s001	control
15.493	-0.24219	21.06	s001	control
15.505	-0.23851	21.08	s001	control
15.518	-0.23419	21.1	s001	control
15.531	-0.2305	21.12	s001	control
15.543	-0.22822	21.14	s001	control
15.567	-0.22148	21.16	s001	control
15.58	-0.21857	21.18	s001	control
15.593	-0.21488	21.2	s001	control
15.605	-0.21182	21.22	s001	control
15.617	-0.20814	21.24	s001	control
15.643	-0.20154	21.26	s001	control
15.657	-0.198	21.28	s001	control
15.67	-0.19509	21.3	s001	control
15.682	-0.1914	21.32	s001	control
15.695	-0.18849	21.34	s001	control
15.722	-0.18204	21.36	s001	control
15.735	-0.17913	21.38	s001	control
15.75	-0.17636	21.4	s001	control
15.763	-0.17204	21.42	s001	control
15.777	-0.1685	21.44	s001	control
15.805	-0.1586	21.46	s001	control
15.818	-0.15288	21.48	s001	control
15.832	-0.14716	21.5	s001	control
15.844	-0.14129	21.52	s001	control
15.855	-0.13605	21.54	s001	control
15.876	-0.1262	21.56	s001	control
15.886	-0.12222	21.58	s001	control
15.895	-0.11887	21.6	s001	control
15.905	-0.1163	21.62	s001	control
15.913	-0.11436	21.64	s001	control
15.931	-0.11189	21.66	s001	control
15.939	-0.11135	21.68	s001	control
15.948	-0.11223	21.7	s001	control
15.956	-0.11169	21.72	s001	control
15.965	-0.11193	21.74	s001	control
15.983	-0.11305	21.76	s001	control
15.992	-0.11329	21.78	s001	control
16	-0.11339	21.8	s001	control
15.997	-0.11169	21.82	s001	control
15.996	-0.10936	21.84	s001	control
15.992	-0.10611	21.86	s001	control
17.79	0.61851	21.9	s001	control
17.797	0.62278	21.92	s001	control
17.803	0.62578	21.94	s001	control
17.806	0.62894	21.96	s001	control
17.812	0.63194	21.98	s001	control
17.819	0.63825	22	s001	control
17.824	0.64203	22.02	s001	control
17.828	0.64519	22.04	s001	control
17.832	0.64975	22.06	s001	control
17.835	0.65368	22.08	s001	control
17.843	0.6628	22.1	s001	control
17.847	0.66876	22.12	s001	control
17.851	0.6741	22.14	s001	control
17.855	0.68006	22.16	s001	control
17.858	0.6854	22.18	s001	control
17.865	0.69826	22.2	s001	control
17.868	0.70437	22.22	s001	control
17.87	0.71189	22.24	s001	control
17.874	0.71863	22.26	s001	control
17.876	0.72552	22.28	s001	control
17.881	0.7407	22.3	s001	control
17.882	0.74977	22.32	s001	control
17.884	0.75807	22.34	s001	control
17.886	0.76573	22.36	s001	control
17.888	0.7748	22.38	s001	control
17.889	0.79309	22.4	s001	control
17.891	0.80293	22.42	s001	control
17.892	0.81278	22.44	s001	control
17.893	0.82263	22.46	s001	control
17.894	0.83248	22.48	s001	control
17.896	0.85358	22.5	s001	control
17.897	0.86342	22.52	s001	control
17.897	0.87405	22.54	s001	control
17.899	0.88452	22.56	s001	control
17.899	0.89515	22.58	s001	control
17.901	0.91343	22.6	s001	control
17.902	0.92328	22.62	s001	control
17.903	0.93172	22.64	s001	control
17.904	0.94157	22.66	s001	control
17.906	0.94923	22.68	s001	control
17.907	0.96611	22.7	s001	control
17.909	0.97378	22.72	s001	control
17.911	0.98067	22.74	s001	control
17.912	0.9877	22.76	s001	control
17.914	0.99459	22.78	s001	control
17.918	1.0055	22.8	s001	control
17.919	1.0104	22.82	s001	control
17.921	1.0159	22.84	s001	control
17.923	1.02	22.86	s001	control
17.926	1.0247	22.88	s001	control
17.93	1.032	22.9	s001	control
17.932	1.0367	22.92	s001	control
17.935	1.04	22.94	s001	control
17.937	1.0441	22.96	s001	control
17.939	1.0474	22.98	s001	control
17.944	1.054	23	s001	control
17.947	1.0573	23.02	s001	control
17.95	1.0598	23.04	s001	control
17.951	1.0625	23.06	s001	control
17.954	1.0658	23.08	s001	control
17.96	1.0708	23.1	s001	control
17.963	1.0741	23.12	s001	control
17.965	1.076	23.14	s001	control
17.968	1.0786	23.16	s001	control
17.971	1.0811	23.18	s001	control
17.977	1.0855	23.2	s001	control
17.979	1.0874	23.22	s001	control
17.982	1.0899	23.24	s001	control
17.984	1.0918	23.26	s001	control
17.987	1.0943	23.28	s001	control
17.994	1.098	23.3	s001	control
17.997	1.0997	23.32	s001	control
18	1.1016	23.34	s001	control
18.003	1.1041	23.36	s001	control
18.006	1.1052	23.38	s001	control
18.011	1.1096	23.4	s001	control
18.013	1.1115	23.42	s001	control
18.016	1.1127	23.44	s001	control
18.019	1.1145	23.46	s001	control
18.02	1.1158	23.48	s001	control
18.024	1.119	23.5	s001	control
18.026	1.1209	23.52	s001	control
18.028	1.1221	23.54	s001	control
18.03	1.1226	23.56	s001	control
18.033	1.1245	23.58	s001	control
18.033	1.1265	23.6	s001	control
18.034	1.1272	23.62	s001	control
18.035	1.1278	23.64	s001	control
18.037	1.1291	23.66	s001	control
18.037	1.1297	23.68	s001	control
18.039	1.1309	23.7	s001	control
18.04	1.1316	23.72	s001	control
18.04	1.1322	23.74	s001	control
18.041	1.1328	23.76	s001	control
18.042	1.1335	23.78	s001	control
18.043	1.1341	23.82	s001	control
18.042	1.1349	23.84	s001	control
18.043	1.1355	23.88	s001	control
18.044	1.1361	23.98	s001	control
18.044	1.1368	24	s001	control
18.045	1.136	24.02	s001	control
18.046	1.1358	24.06	s001	control
18.049	1.1349	24.08	s001	control
18.05	1.1348	24.1	s001	control
18.051	1.1346	24.12	s001	control
18.053	1.1345	24.14	s001	control
18.053	1.1337	24.16	s001	control
18.056	1.1334	24.18	s001	control
18.057	1.1326	24.2	s001	control
18.057	1.1319	24.22	s001	control
18.058	1.1311	24.24	s001	control
18.056	1.1284	24.28	s001	control
18.055	1.1272	24.3	s001	control
18.053	1.1259	24.32	s001	control
18.052	1.1246	24.34	s001	control
18.05	1.1234	24.36	s001	control
18.046	1.121	24.38	s001	control
18.043	1.1199	24.4	s001	control
18.041	1.1194	24.42	s001	control
18.038	1.1183	24.44	s001	control
18.035	1.1178	24.46	s001	control
18.031	1.1168	24.48	s001	control
18.029	1.1178	24.5	s001	control
18.027	1.1173	24.52	s001	control
18.025	1.1168	24.54	s001	control
18.023	1.1169	24.56	s001	control
18.019	1.1174	24.58	s001	control
18.018	1.1175	24.6	s001	control
18.016	1.1177	24.62	s001	control
18.014	1.1172	24.64	s001	control
18.012	1.1181	24.66	s001	control
18.01	1.119	24.68	s001	control
18.008	1.1199	24.7	s001	control
18.006	1.1201	24.72	s001	control
18.005	1.1202	24.74	s001	control
18.004	1.1196	24.76	s001	control
18.002	1.1191	24.78	s001	control
18.001	1.1199	24.8	s001	control
18.002	1.1191	24.82	s001	control
18.002	1.1177	24.84	s001	control
18.003	1.1176	24.86	s001	control
18.007	1.1151	24.88	s001	control
18.01	1.114	24.9	s001	control
18.014	1.1122	24.92	s001	control
18.019	1.1096	24.94	s001	control
18.025	1.1068	24.96	s001	control
18.039	1.1003	24.98	s001	control
18.047	1.0967	25	s001	control
18.056	1.0922	25.02	s001	control
18.066	1.087	25.04	s001	control
18.075	1.0817	25.06	s001	control
18.097	1.0688	25.08	s001	control
18.108	1.0612	25.1	s001	control
18.119	1.053	25.12	s001	control
18.131	1.0447	25.14	s001	control
18.141	1.0351	25.16	s001	control
18.164	1.0149	25.18	s001	control
18.175	1.0031	25.2	s001	control
18.185	0.99212	25.22	s001	control
18.196	0.98034	25.24	s001	control
18.207	0.96855	25.26	s001	control
18.227	0.94512	25.28	s001	control
18.237	0.9327	25.3	s001	control
18.248	0.92092	25.32	s001	control
18.259	0.90772	25.34	s001	control
18.27	0.89453	25.36	s001	control
18.291	0.86674	25.38	s001	control
18.302	0.85277	25.4	s001	control
18.312	0.83894	25.42	s001	control
18.323	0.82357	25.44	s001	control
18.335	0.8096	25.46	s001	control
18.356	0.7804	25.48	s001	control
18.369	0.76551	25.5	s001	control
18.38	0.7509	25.52	s001	control
18.392	0.73616	25.54	s001	control
18.401	0.72311	25.56	s001	control
18.42	0.69701	25.58	s001	control
18.428	0.68411	25.6	s001	control
18.436	0.67402	25.62	s001	control
18.444	0.66253	25.64	s001	control
18.452	0.65321	25.66	s001	control
18.467	0.63381	25.68	s001	control
18.476	0.62513	25.7	s001	control
18.483	0.61582	25.72	s001	control
18.492	0.60776	25.74	s001	control
18.499	0.59923	25.76	s001	control
18.517	0.58249	25.78	s001	control
18.526	0.57444	25.8	s001	control
18.534	0.56576	25.82	s001	control
18.544	0.55834	25.84	s001	control
18.553	0.55029	25.86	s001	control
18.574	0.5353	25.88	s001	control
18.586	0.52914	25.9	s001	control
18.597	0.52235	25.92	s001	control
18.61	0.51745	25.94	s001	control
18.622	0.51114	25.96	s001	control
18.65	0.5012	25.98	s001	control
18.666	0.49664	26	s001	control
18.682	0.49223	26.02	s001	control
18.697	0.48922	26.04	s001	control
18.713	0.48544	26.06	s001	control
18.749	0.47884	26.08	s001	control
18.768	0.47618	26.1	s001	control
18.786	0.47288	26.12	s001	control
18.805	0.47162	26.14	s001	control
18.825	0.46958	26.16	s001	control
18.865	0.46473	26.18	s001	control
18.886	0.46396	26.2	s001	control
18.907	0.46114	26.22	s001	control
18.926	0.45988	26.24	s001	control
18.945	0.45722	26.26	s001	control
18.981	0.45062	26.28	s001	control
18.998	0.44747	26.3	s001	control
19.014	0.44291	26.32	s001	control
19.03	0.43913	26.34	s001	control
19.045	0.43408	26.36	s001	control
19.075	0.42385	26.38	s001	control
19.09	0.41943	26.4	s001	control
19.105	0.41361	26.42	s001	control
19.12	0.4092	26.44	s001	control
19.136	0.40401	26.46	s001	control
19.168	0.39286	26.48	s001	control
19.185	0.38752	26.5	s001	control
19.202	0.38155	26.52	s001	control
19.218	0.37559	26.54	s001	control
19.235	0.36885	26.56	s001	control
19.269	0.35396	26.58	s001	control
19.288	0.34566	26.6	s001	control
19.305	0.33751	26.62	s001	control
19.322	0.32937	26.64	s001	control
19.339	0.32044	26.66	s001	control
19.374	0.30118	26.68	s001	control
19.393	0.29071	26.7	s001	control
19.41	0.28038	26.72	s001	control
19.429	0.27068	26.74	s001	control
19.446	0.26034	26.76	s001	control
19.484	0.23939	26.78	s001	control
19.502	0.22969	26.8	s001	control
19.521	0.22062	26.82	s001	control
19.54	0.21155	26.84	s001	control
19.557	0.20403	26.86	s001	control
19.592	0.18977	26.88	s001	control
19.61	0.18366	26.9	s001	control
19.627	0.1791	26.92	s001	control
19.645	0.1744	26.94	s001	control
19.661	0.17061	26.96	s001	control
19.695	0.16353	26.98	s001	control
19.711	0.16038	27	s001	control
19.727	0.1566	27.02	s001	control
19.745	0.15267	27.04	s001	control
19.761	0.14889	27.06	s001	control
19.793	0.14195	27.08	s001	control
19.81	0.1388	27.1	s001	control
19.827	0.13565	27.12	s001	control
19.844	0.13312	27.14	s001	control
19.861	0.12997	27.16	s001	control
19.898	0.12478	27.18	s001	control
19.915	0.12226	27.2	s001	control
19.933	0.12037	27.22	s001	control
19.952	0.11848	27.24	s001	control
19.989	0.11533	27.26	s001	control
20.007	0.11344	27.28	s001	control
20.027	0.1114	27.3	s001	control
20.047	0.11077	27.32	s001	control
20.067	0.10873	27.34	s001	control
20.086	0.1081	27.36	s001	control
20.127	0.10466	27.38	s001	control
20.146	0.10263	27.4	s001	control
20.165	0.099958	27.42	s001	control
20.185	0.096515	27.44	s001	control
20.203	0.093217	27.46	s001	control
20.237	0.083954	27.48	s001	control
20.254	0.077988	27.5	s001	control
20.27	0.072798	27.52	s001	control
20.285	0.066978	27.54	s001	control
20.3	0.061158	27.56	s001	control
20.327	0.047625	27.58	s001	control
20.341	0.04195	27.6	s001	control
20.355	0.034869	27.62	s001	control
20.367	0.028563	27.64	s001	control
20.38	0.022258	27.66	s001	control
20.407	0.0095015	27.68	s001	control
20.421	0.00242	27.7	s001	control
20.435	-0.0032548	27.72	s001	control
20.448	-0.010336	27.74	s001	control
20.462	-0.016787	27.76	s001	control
20.491	-0.031096	27.78	s001	control
20.504	-0.038177	27.8	s001	control
20.518	-0.046035	27.82	s001	control
20.533	-0.052486	27.84	s001	control
20.547	-0.06112	27.86	s001	control
20.574	-0.076689	27.88	s001	control
20.587	-0.085178	27.9	s001	control
20.601	-0.093666	27.92	s001	control
20.613	-0.10201	27.94	s001	control
20.626	-0.1105	27.96	s001	control
20.652	-0.1281	27.98	s001	control
20.665	-0.13722	28	s001	control
20.677	-0.14634	28.02	s001	control
20.688	-0.15313	28.04	s001	control
20.71	-0.16749	28.06	s001	control
20.721	-0.17365	28.08	s001	control
20.733	-0.17981	28.1	s001	control
20.743	-0.18519	28.12	s001	control
20.755	-0.18995	28.14	s001	control
20.777	-0.20071	28.16	s001	control
20.788	-0.20547	28.18	s001	control
20.798	-0.21008	28.2	s001	control
20.811	-0.2156	28.22	s001	control
20.822	-0.22036	28.24	s001	control
20.846	-0.23064	28.26	s001	control
20.858	-0.23476	28.28	s001	control
20.871	-0.24029	28.3	s001	control
20.883	-0.24442	28.32	s001	control
20.895	-0.24917	28.34	s001	control
20.919	-0.25804	28.36	s001	control
20.931	-0.26217	28.38	s001	control
20.943	-0.26551	28.4	s001	control
20.954	-0.26949	28.42	s001	control
20.965	-0.27206	28.44	s001	control
20.985	-0.27769	28.46	s001	control
20.996	-0.28026	28.48	s001	control
21.006	-0.28346	28.5	s001	control
21.016	-0.28588	28.52	s001	control
21.026	-0.28972	28.54	s001	control
21.044	-0.2966	28.56	s001	control
21.052	-0.29888	28.58	s001	control
21.06	-0.30257	28.6	s001	control
21.067	-0.30611	28.62	s001	control
21.075	-0.31043	28.64	s001	control
21.087	-0.31955	28.66	s001	control
21.093	-0.32372	28.68	s001	control
21.098	-0.32852	28.7	s001	control
21.103	-0.33254	28.72	s001	control
21.108	-0.33735	28.74	s001	control
21.118	-0.34617	28.76	s001	control
21.122	-0.35083	28.78	s001	control
21.125	-0.35549	28.8	s001	control
21.131	-0.36029	28.82	s001	control
21.134	-0.36495	28.84	s001	control
21.142	-0.37567	28.86	s001	control
21.146	-0.3811	28.88	s001	control
21.149	-0.38639	28.9	s001	control
21.153	-0.39104	28.92	s001	control
21.157	-0.3957	28.94	s001	control
21.162	-0.4055	28.96	s001	control
21.164	-0.41001	28.98	s001	control
21.168	-0.41466	29	s001	control
21.17	-0.4184	29.02	s001	control
21.172	-0.42432	29.04	s001	control
21.177	-0.43334	29.06	s001	control
21.178	-0.43771	29.08	s001	control
21.18	-0.44144	29.1	s001	control
21.181	-0.4444	29.12	s001	control
21.182	-0.44876	29.14	s001	control
21.183	-0.45531	29.16	s001	control
21.184	-0.4575	29.18	s001	control
21.184	-0.46109	29.2	s001	control
21.185	-0.46327	29.22	s001	control
21.186	-0.46623	29.24	s001	control
21.187	-0.472	29.26	s001	control
21.187	-0.47418	29.28	s001	control
21.187	-0.47636	29.3	s001	control
21.188	-0.47855	29.32	s001	control
21.188	-0.48073	29.34	s001	control
21.189	-0.4851	29.36	s001	control
21.191	-0.48665	29.38	s001	control
21.191	-0.48883	29.4	s001	control
21.191	-0.49024	29.42	s001	control
21.192	-0.49101	29.44	s001	control
21.192	-0.4946	29.46	s001	control
21.193	-0.49538	29.48	s001	control
21.192	-0.49679	29.5	s001	control
21.193	-0.49756	29.52	s001	control
21.193	-0.49897	29.54	s001	control
21.193	-0.50115	29.56	s001	control
21.194	-0.50193	29.58	s001	control
21.194	-0.50333	29.6	s001	control
21.194	-0.50474	29.64	s001	control
21.194	-0.50552	29.66	s001	control
21.194	-0.50692	29.68	s001	control
21.195	-0.5077	29.72	s001	control
21.195	-0.50629	29.78	s001	control
21.196	-0.50566	29.82	s001	control
21.195	-0.50489	29.84	s001	control
21.195	-0.50207	29.86	s001	control
21.196	-0.50067	29.88	s001	control
21.195	-0.49848	29.9	s001	control
21.195	-0.49708	29.92	s001	control
21.195	-0.49489	29.94	s001	control
21.194	-0.49053	29.96	s001	control
21.193	-0.48835	29.98	s001	control
21.193	-0.48616	30	s001	control
21.192	-0.48398	30.02	s001	control
21.191	-0.48243	30.04	s001	control
21.19	-0.47806	30.06	s001	control
21.19	-0.47588	30.08	s001	control
21.189	-0.47229	30.1	s001	control
21.188	-0.46933	30.12	s001	control
21.187	-0.46637	30.14	s001	control
21.186	-0.45919	30.16	s001	control
21.186	-0.4556	30.18	s001	control
21.185	-0.45124	30.2	s001	control
21.185	-0.44765	30.22	s001	control
21.184	-0.44328	30.24	s001	control
21.183	-0.4347	30.26	s001	control
21.183	-0.43111	30.28	s001	control
21.183	-0.42752	30.3	s001	control
21.183	-0.4233	30.32	s001	control
21.183	-0.41971	30.34	s001	control
21.183	-0.4119	30.36	s001	control
21.183	-0.4069	30.38	s001	control
21.182	-0.40331	30.4	s001	control
21.183	-0.39909	30.42	s001	control
21.183	-0.39628	30.44	s001	control
21.182	-0.3891	30.46	s001	control
21.182	-0.38551	30.48	s001	control
21.182	-0.3827	30.5	s001	control
21.182	-0.37911	30.52	s001	control
21.182	-0.37629	30.54	s001	control
21.182	-0.36989	30.56	s001	control
21.182	-0.36771	30.58	s001	control
21.182	-0.3649	30.6	s001	control
21.181	-0.36271	30.62	s001	control
21.181	-0.36053	30.64	s001	control
21.18	-0.35616	30.66	s001	control
21.18	-0.35476	30.68	s001	control
21.179	-0.35321	30.7	s001	control
21.179	-0.3518	30.72	s001	control
21.178	-0.35102	30.74	s001	control
21.177	-0.34947	30.76	s001	control
21.177	-0.34869	30.8	s001	control
21.176	-0.34933	30.82	s001	control
21.175	-0.34996	30.86	s001	control
21.174	-0.35059	30.88	s001	control
21.174	-0.35199	30.9	s001	control
21.174	-0.3534	30.92	s001	control
21.174	-0.35481	30.94	s001	control
21.174	-0.3584	30.96	s001	control
21.174	-0.3598	30.98	s001	control
21.174	-0.36199	31	s001	control
21.175	-0.36417	31.02	s001	control
21.175	-0.36635	31.04	s001	control
21.176	-0.37212	31.06	s001	control
21.177	-0.37508	31.08	s001	control
21.178	-0.37804	31.1	s001	control
21.18	-0.381	31.12	s001	control
21.181	-0.38396	31.14	s001	control
21.182	-0.39051	31.16	s001	control
21.183	-0.39347	31.18	s001	control
21.184	-0.39706	31.2	s001	control
21.185	-0.40001	31.22	s001	control
21.186	-0.40375	31.24	s001	control
21.188	-0.4103	31.26	s001	control
21.189	-0.41326	31.28	s001	control
21.189	-0.41607	31.3	s001	control
21.19	-0.41903	31.32	s001	control
21.19	-0.42121	31.34	s001	control
21.191	-0.42698	31.36	s001	control
21.192	-0.42917	31.38	s001	control
21.192	-0.43135	31.4	s001	control
21.193	-0.43353	31.42	s001	control
21.194	-0.4379	31.44	s001	control
21.193	-0.43931	31.46	s001	control
21.194	-0.44149	31.48	s001	control
21.194	-0.44289	31.5	s001	control
21.194	-0.44508	31.52	s001	control
21.194	-0.44789	31.54	s001	control
21.195	-0.44944	31.56	s001	control
21.195	-0.45085	31.58	s001	control
21.195	-0.45226	31.6	s001	control
21.196	-0.45303	31.62	s001	control
21.195	-0.45444	31.64	s001	control
21.196	-0.45662	31.66	s001	control
21.197	-0.4574	31.68	s001	control
21.196	-0.4588	31.7	s001	control
21.197	-0.45958	31.74	s001	control
21.198	-0.46176	31.76	s001	control
21.198	-0.46254	31.78	s001	control
21.197	-0.46317	31.8	s001	control
21.198	-0.46395	31.82	s001	control
21.199	-0.46472	31.84	s001	control
21.199	-0.46613	31.86	s001	control
21.199	-0.46691	31.88	s001	control
21.2	-0.46768	31.92	s001	control
21.2	-0.46846	31.94	s001	control
21.2	-0.46986	31.96	s001	control
21.201	-0.47064	32	s001	control
21.202	-0.47142	32.02	s001	control
21.202	-0.47219	32.04	s001	control
21.203	-0.47297	32.06	s001	control
21.203	-0.47374	32.08	s001	control
21.203	-0.47515	32.1	s001	control
21.204	-0.47593	32.12	s001	control
21.205	-0.4767	32.14	s001	control
21.205	-0.47748	32.16	s001	control
21.206	-0.47826	32.18	s001	control
21.206	-0.47903	32.2	s001	control
21.207	-0.47981	32.22	s001	control
21.208	-0.48136	32.24	s001	control
21.21	-0.48291	32.26	s001	control
21.209	-0.48432	32.28	s001	control
21.21	-0.4851	32.3	s001	control
21.211	-0.48587	32.32	s001	control
21.211	-0.48805	32.34	s001	control
21.212	-0.48961	32.36	s001	control
21.213	-0.49038	32.38	s001	control
21.213	-0.49179	32.4	s001	control
21.214	-0.49257	32.42	s001	control
21.215	-0.49412	32.44	s001	control
21.215	-0.49552	32.46	s001	control
21.215	-0.4963	32.48	s001	control
21.215	-0.49771	32.5	s001	control
21.216	-0.49989	32.54	s001	control
21.216	-0.50067	32.56	s001	control
21.216	-0.50207	32.6	s001	control
21.217	-0.50285	32.64	s001	control
21.217	-0.50426	32.68	s001	control
21.216	-0.50489	32.78	s001	control
21.215	-0.50552	32.88	s001	control
21.214	-0.50474	32.92	s001	control
21.214	-0.50396	32.96	s001	control
21.213	-0.50319	33.02	s001	control
21.212	-0.50304	33.04	s001	control
21.213	-0.50241	33.08	s001	control
21.212	-0.50164	33.1	s001	control
21.211	-0.50086	33.14	s001	control
21.211	-0.50008	33.18	s001	control
21.21	-0.49931	33.24	s001	control
21.209	-0.49853	33.28	s001	control
21.209	-0.49776	33.34	s001	control
21.208	-0.49698	33.38	s001	control
21.207	-0.49761	33.42	s001	control
21.207	-0.49683	33.44	s001	control
21.206	-0.49746	33.48	s001	control
21.205	-0.49732	33.54	s001	control
21.204	-0.49795	33.58	s001	control
21.202	-0.4978	33.64	s001	control
21.202	-0.49703	33.68	s001	control
21.201	-0.49625	33.74	s001	control
21.2	-0.49548	33.76	s001	control
21.2	-0.4947	33.78	s001	control
21.199	-0.49392	33.82	s001	control
21.199	-0.49315	33.84	s001	control
21.198	-0.49237	33.86	s001	control
21.197	-0.4916	33.88	s001	control
21.197	-0.49082	33.9	s001	control
21.195	-0.48927	33.94	s001	control
21.195	-0.48849	33.96	s001	control
21.195	-0.48708	33.98	s001	control
21.194	-0.48631	34	s001	control
21.193	-0.48476	34.04	s001	control
21.194	-0.48413	34.06	s001	control
21.193	-0.48335	34.08	s001	control
21.193	-0.48194	34.1	s001	control
21.193	-0.48054	34.14	s001	control
21.194	-0.47991	34.16	s001	control
21.195	-0.47928	34.2	s001	control
21.196	-0.47864	34.22	s001	control
21.197	-0.47879	34.24	s001	control
21.198	-0.47957	34.26	s001	control
21.198	-0.48034	34.28	s001	control
21.198	-0.48175	34.3	s001	control
21.199	-0.48252	34.32	s001	control
21.2	-0.48408	34.34	s001	control
21.201	-0.48485	34.36	s001	control
21.201	-0.48626	34.38	s001	control
21.202	-0.48781	34.4	s001	control
21.203	-0.48859	34.42	s001	control
21.205	-0.48951	34.44	s001	control
21.207	-0.49043	34.46	s001	control
21.208	-0.49058	34.48	s001	control
21.209	-0.49072	34.5	s001	control
21.212	-0.49101	34.52	s001	control
21.218	-0.48878	34.54	s001	control
21.221	-0.48626	34.56	s001	control
21.225	-0.48451	34.58	s001	control
21.229	-0.48136	34.6	s001	control
21.234	-0.47758	34.62	s001	control
21.242	-0.46923	34.64	s001	control
21.248	-0.46482	34.66	s001	control
21.252	-0.45963	34.68	s001	control
21.258	-0.45381	34.7	s001	control
21.264	-0.44799	34.72	s001	control
21.274	-0.43416	34.74	s001	control
21.28	-0.42693	34.76	s001	control
21.286	-0.4183	34.78	s001	control
21.292	-0.40966	34.8	s001	control
21.298	-0.4004	34.82	s001	control
21.312	-0.37905	34.84	s001	control
21.318	-0.36761	34.86	s001	control
21.325	-0.35553	34.88	s001	control
21.332	-0.34345	34.9	s001	control
21.338	-0.32919	34.92	s001	control
21.351	-0.30207	34.94	s001	control
21.358	-0.28781	34.96	s001	control
21.364	-0.27277	34.98	s001	control
21.369	-0.25696	35	s001	control
21.374	-0.24115	35.02	s001	control
21.384	-0.20874	35.04	s001	control
21.388	-0.19215	35.06	s001	control
21.392	-0.1762	35.08	s001	control
21.396	-0.15883	35.1	s001	control
21.398	-0.14272	35.12	s001	control
21.403	-0.11052	35.14	s001	control
21.406	-0.095188	35.16	s001	control
21.408	-0.079714	35.18	s001	control
21.409	-0.065647	35.2	s001	control
21.41	-0.050804	35.22	s001	control
21.412	-0.0233	35.24	s001	control
21.412	-0.010494	35.26	s001	control
21.413	0.0029425	35.28	s001	control
21.413	0.014972	35.3	s001	control
21.414	0.028409	35.32	s001	control
21.414	0.051838	35.34	s001	control
21.415	0.062461	35.36	s001	control
21.416	0.073714	35.38	s001	control
21.416	0.082931	35.4	s001	control
21.417	0.1034	35.42	s001	control
21.421	0.11514	35.44	s001	control
21.422	0.12421	35.46	s001	control
21.425	0.13251	35.48	s001	control
21.426	0.14017	35.5	s001	control
21.43	0.15472	35.52	s001	control
21.433	0.16083	35.54	s001	control
21.434	0.16709	35.56	s001	control
21.437	0.1732	35.58	s001	control
21.439	0.17868	35.6	s001	control
21.445	0.19013	35.62	s001	control
21.449	0.1961	35.64	s001	control
21.453	0.20284	35.66	s001	control
21.456	0.20818	35.68	s001	control
21.46	0.21414	35.7	s001	control
21.469	0.2253	35.72	s001	control
21.474	0.23049	35.74	s001	control
21.478	0.23646	35.76	s001	control
21.483	0.24087	35.78	s001	control
21.488	0.24747	35.8	s001	control
21.494	0.25188	35.82	s001	control
21.505	0.26212	35.84	s001	control
21.51	0.26731	35.86	s001	control
21.515	0.27172	35.88	s001	control
21.521	0.27755	35.9	s001	control
21.532	0.28637	35.92	s001	control
21.537	0.29079	35.94	s001	control
21.542	0.29598	35.96	s001	control
21.547	0.30039	35.98	s001	control
21.553	0.30621	36	s001	control
21.564	0.31504	36.02	s001	control
21.568	0.31883	36.04	s001	control
21.573	0.32402	36.06	s001	control
21.577	0.32858	36.08	s001	control
21.58	0.33251	36.1	s001	control
21.587	0.34318	36.12	s001	control
21.59	0.34929	36.14	s001	control
21.591	0.35414	36.16	s001	control
21.592	0.3604	36.18	s001	control
21.594	0.36525	36.2	s001	control
21.594	0.37587	36.22	s001	control
21.595	0.3815	36.24	s001	control
21.594	0.38586	36.26	s001	control
21.594	0.39227	36.28	s001	control
21.591	0.39819	36.3	s001	control
21.588	0.41065	36.32	s001	control
21.586	0.41861	36.34	s001	control
21.582	0.42404	36.36	s001	control
21.58	0.43277	36.38	s001	control
21.576	0.43961	36.4	s001	control
21.568	0.45533	36.42	s001	control
21.563	0.46435	36.44	s001	control
21.557	0.47211	36.46	s001	control
21.552	0.4805	36.48	s001	control
21.544	0.487	36.5	s001	control
21.529	0.50344	36.52	s001	control
21.522	0.51276	36.54	s001	control
21.513	0.52003	36.56	s001	control
21.506	0.52998	36.58	s001	control
21.496	0.5374	36.6	s001	control
21.482	0.55384	36.62	s001	control
21.476	0.56301	36.64	s001	control
21.469	0.57155	36.66	s001	control
21.463	0.57994	36.68	s001	control
21.457	0.5891	36.7	s001	control
21.444	0.60681	36.72	s001	control
21.438	0.6152	36.74	s001	control
21.433	0.62282	36.76	s001	control
21.427	0.63058	36.78	s001	control
21.421	0.63756	36.8	s001	control
21.411	0.65139	36.82	s001	control
21.407	0.65823	36.84	s001	control
21.402	0.66584	36.86	s001	control
21.398	0.67268	36.88	s001	control
21.395	0.68015	36.9	s001	control
21.387	0.69587	36.92	s001	control
21.383	0.70334	36.94	s001	control
21.38	0.71081	36.96	s001	control
21.377	0.71968	36.98	s001	control
21.374	0.72778	37	s001	control
21.369	0.74539	37.02	s001	control
21.366	0.7549	37.04	s001	control
21.363	0.763	37.06	s001	control
21.361	0.77173	37.08	s001	control
21.359	0.78046	37.1	s001	control
21.358	0.797	37.12	s001	control
21.356	0.80636	37.14	s001	control
21.356	0.81495	37.16	s001	control
21.356	0.82417	37.18	s001	control
21.356	0.83338	37.2	s001	control
21.358	0.85245	37.22	s001	control
21.357	0.86244	37.24	s001	control
21.358	0.87306	37.26	s001	control
21.357	0.88305	37.28	s001	control
21.357	0.89305	37.3	s001	control
21.355	0.91381	37.32	s001	control
21.353	0.92254	37.34	s001	control
21.352	0.93127	37.36	s001	control
21.35	0.94	37.38	s001	control
21.346	0.94747	37.4	s001	control
21.338	0.96256	37.42	s001	control
21.333	0.97017	37.44	s001	control
21.329	0.97701	37.46	s001	control
21.324	0.98322	37.48	s001	control
21.318	0.98943	37.5	s001	control
21.307	1.0006	37.52	s001	control
21.301	1.0062	37.54	s001	control
21.294	1.0119	37.56	s001	control
21.287	1.0168	37.58	s001	control
21.28	1.0212	37.6	s001	control
21.264	1.0313	37.62	s001	control
21.255	1.0358	37.64	s001	control
21.247	1.0395	37.66	s001	control
21.237	1.0441	37.68	s001	control
21.228	1.0471	37.7	s001	control
21.206	1.0543	37.72	s001	control
21.195	1.0577	37.74	s001	control
21.184	1.0602	37.76	s001	control
21.172	1.0636	37.78	s001	control
21.159	1.0663	37.8	s001	control
21.134	1.0725	37.82	s001	control
21.119	1.0762	37.84	s001	control
21.105	1.0798	37.86	s001	control
21.091	1.0833	37.88	s001	control
21.077	1.0869	37.9	s001	control
21.047	1.0964	37.92	s001	control
21.033	1.1014	37.94	s001	control
21.018	1.1065	37.96	s001	control
21.007	1.1098	37.98	s001	control
20.994	1.1147	38	s001	control
20.97	1.1214	38.02	s001	control
20.96	1.1246	38.04	s001	control
20.95	1.1278	38.06	s001	control
20.939	1.131	38.08	s001	control
20.93	1.1341	38.1	s001	control
20.914	1.14	38.12	s001	control
20.906	1.1429	38.14	s001	control
20.899	1.1451	38.16	s001	control
20.893	1.1472	38.18	s001	control
20.887	1.1492	38.2	s001	control
20.876	1.1539	38.22	s001	control
20.871	1.1552	38.24	s001	control
20.866	1.1578	38.26	s001	control
20.861	1.159	38.28	s001	control
20.857	1.1608	38.3	s001	control
20.85	1.1644	38.32	s001	control
20.847	1.1668	38.34	s001	control
20.844	1.1693	38.36	s001	control
20.84	1.1718	38.38	s001	control
20.839	1.1741	38.4	s001	control
20.834	1.1796	38.42	s001	control
20.832	1.1819	38.44	s001	control
20.83	1.1842	38.46	s001	control
20.828	1.1865	38.48	s001	control
20.827	1.1881	38.5	s001	control
20.824	1.192	38.52	s001	control
20.824	1.1942	38.54	s001	control
20.822	1.1957	38.56	s001	control
20.822	1.1971	38.58	s001	control
20.821	1.1987	38.6	s001	control
20.82	1.2016	38.62	s001	control
20.82	1.2038	38.64	s001	control
20.819	1.2046	38.66	s001	control
20.818	1.2068	38.68	s001	control
20.818	1.2075	38.7	s001	control
20.816	1.2099	38.72	s001	control
20.815	1.2121	38.74	s001	control
20.814	1.2136	38.76	s001	control
20.814	1.2144	38.78	s001	control
20.813	1.2166	38.8	s001	control
20.811	1.2189	38.82	s001	control
20.811	1.2211	38.84	s001	control
20.809	1.2226	38.86	s001	control
20.809	1.2234	38.88	s001	control
20.808	1.225	38.9	s001	control
20.807	1.2271	38.92	s001	control
20.806	1.2279	38.94	s001	control
20.805	1.2295	38.96	s001	control
20.805	1.2302	38.98	s001	control
20.804	1.231	39	s001	control
20.803	1.2326	39.02	s001	control
20.802	1.2334	39.04	s001	control
20.802	1.2348	39.06	s001	control
20.802	1.2355	39.08	s001	control
20.801	1.2363	39.1	s001	control
20.8	1.2371	39.12	s001	control
20.8	1.2379	39.14	s001	control
20.8	1.2393	39.16	s001	control
20.799	1.24	39.18	s001	control
20.799	1.2422	39.22	s001	control
20.798	1.243	39.24	s001	control
20.797	1.2438	39.28	s001	control
20.798	1.2452	39.3	s001	control
20.797	1.246	39.32	s001	control
20.798	1.2466	39.34	s001	control
20.797	1.2474	39.36	s001	control
20.797	1.2488	39.42	s001	control
20.797	1.2496	39.46	s001	control
20.796	1.2503	39.54	s001	control
20.795	1.2511	39.62	s001	control
20.795	1.2505	39.64	s001	control
20.794	1.2498	39.72	s001	control
20.794	1.2491	39.76	s001	control
20.794	1.2484	39.8	s001	control
20.793	1.2478	39.84	s001	control
20.792	1.2472	39.88	s001	control
20.791	1.248	39.92	s001	control
20.791	1.2473	39.94	s001	control
20.791	1.2465	40.12	s001	control
20.792	1.2458	40.2	s001	control
20.793	1.2456	40.22	s001	control
20.794	1.2448	40.26	s001	control
20.795	1.2441	40.28	s001	control
20.796	1.2439	40.3	s001	control
20.797	1.2431	40.32	s001	control
20.798	1.243	40.34	s001	control
20.799	1.2422	40.36	s001	control
20.801	1.2413	40.38	s001	control
20.805	1.2409	40.4	s001	control
20.807	1.2399	40.42	s001	control
20.81	1.2389	40.44	s001	control
20.813	1.2386	40.46	s001	control
20.817	1.2367	40.48	s001	control
20.828	1.235	40.5	s001	control
20.833	1.2344	40.52	s001	control
20.84	1.2322	40.54	s001	control
20.848	1.2307	40.56	s001	control
20.858	1.2283	40.58	s001	control
20.879	1.2239	40.6	s001	control
20.892	1.2198	40.62	s001	control
20.905	1.2163	40.64	s001	control
20.92	1.2119	40.66	s001	control
20.934	1.2069	40.68	s001	control
20.967	1.1957	40.7	s001	control
20.983	1.1898	40.72	s001	control
20.999	1.1832	40.74	s001	control
21.015	1.1758	40.76	s001	control
21.031	1.1684	40.78	s001	control
21.064	1.1523	40.8	s001	control
21.078	1.1436	40.82	s001	control
21.094	1.1356	40.84	s001	control
21.109	1.127	40.86	s001	control
21.123	1.1191	40.88	s001	control
21.152	1.1026	40.9	s001	control
21.165	1.0956	40.92	s001	control
21.179	1.0877	40.94	s001	control
21.193	1.0806	40.96	s001	control
21.208	1.0734	40.98	s001	control
21.237	1.0597	41	s001	control
21.251	1.0533	41.02	s001	control
21.266	1.046	41.04	s001	control
21.28	1.0396	41.06	s001	control
21.295	1.0324	41.08	s001	control
21.326	1.0185	41.1	s001	control
21.341	1.0119	41.12	s001	control
21.356	1.0055	41.14	s001	control
21.369	0.9984	41.16	s001	control
21.383	0.99195	41.18	s001	control
21.411	0.9792	41.2	s001	control
21.423	0.97289	41.22	s001	control
21.437	0.96722	41.24	s001	control
21.45	0.96091	41.26	s001	control
21.463	0.95601	41.28	s001	control
21.488	0.94558	41.3	s001	control
21.5	0.94005	41.32	s001	control
21.513	0.93593	41.34	s001	control
21.525	0.93181	41.36	s001	control
21.537	0.92769	41.38	s001	control
21.563	0.91867	41.4	s001	control
21.576	0.91377	41.42	s001	control
21.589	0.91027	41.44	s001	control
21.603	0.90741	41.46	s001	control
21.617	0.90315	41.48	s001	control
21.647	0.8965	41.5	s001	control
21.661	0.89286	41.52	s001	control
21.677	0.89049	41.54	s001	control
21.693	0.8867	41.56	s001	control
21.71	0.88355	41.58	s001	control
21.743	0.87865	41.6	s001	control
21.761	0.87613	41.62	s001	control
21.779	0.87361	41.64	s001	control
21.797	0.87172	41.66	s001	control
21.815	0.86983	41.68	s001	control
21.853	0.86808	41.7	s001	control
21.872	0.86745	41.72	s001	control
21.891	0.86619	41.74	s001	control
21.911	0.86556	41.76	s001	control
21.93	0.8643	41.78	s001	control
21.967	0.85911	41.8	s001	control
21.983	0.85674	41.82	s001	control
21.998	0.85232	41.84	s001	control
22.013	0.84791	41.86	s001	control
22.025	0.84316	41.88	s001	control
22.053	0.83244	41.9	s001	control
22.066	0.82754	41.92	s001	control
22.08	0.82186	41.94	s001	control
22.094	0.81682	41.96	s001	control
22.108	0.81255	41.98	s001	control
22.139	0.80154	42	s001	control
22.154	0.79572	42.02	s001	control
22.169	0.79053	42.04	s001	control
22.186	0.78457	42.06	s001	control
22.202	0.77797	42.08	s001	control
22.235	0.76526	42.1	s001	control
22.251	0.75789	42.12	s001	control
22.269	0.75037	42.14	s001	control
22.286	0.74363	42.16	s001	control
22.304	0.73471	42.18	s001	control
22.339	0.71826	42.2	s001	control
22.357	0.70856	42.22	s001	control
22.375	0.69886	42.24	s001	control
22.394	0.68839	42.26	s001	control
22.413	0.67791	42.28	s001	control
22.451	0.65618	42.3	s001	control
22.47	0.6457	42.32	s001	control
22.49	0.63445	42.34	s001	control
22.508	0.62397	42.36	s001	control
22.527	0.6135	42.38	s001	control
22.563	0.59628	42.4	s001	control
22.579	0.5889	42.42	s001	control
22.596	0.58216	42.44	s001	control
22.613	0.5762	42.46	s001	control
22.629	0.57023	42.48	s001	control
22.663	0.55752	42.5	s001	control
22.679	0.55233	42.52	s001	control
22.696	0.54559	42.54	s001	control
22.713	0.54026	42.56	s001	control
22.729	0.53429	42.58	s001	control
22.764	0.52284	42.6	s001	control
22.782	0.51673	42.62	s001	control
22.8	0.51203	42.64	s001	control
22.819	0.50655	42.66	s001	control
22.838	0.50029	42.68	s001	control
22.876	0.49074	42.7	s001	control
22.895	0.48589	42.72	s001	control
22.915	0.48167	42.74	s001	control
22.935	0.47682	42.76	s001	control
22.953	0.47352	42.78	s001	control
22.992	0.46586	42.8	s001	control
23.012	0.46241	42.82	s001	control
23.032	0.45819	42.84	s001	control
23.052	0.45398	42.86	s001	control
23.072	0.45053	42.88	s001	control
[truncated: 97,134 more rows]
