# Supplementary material for: An augmented reality sign-reading assistant for users with reduced vision
Source: PLoS One. 2019 Jan 16;14(1):e0210630. doi: 10.1371/journal.pone.0210630 (PMC6334915; doi:10.1371/journal.pone.0210630)
Supplement: S1 Appendix — (ZIP) [file pone.0210630.s001.zip › S1 Appendix/Data/RatingsData.csv]

Subject	Ease	Comfort	Confidence	Condition
3	3	4	5	AR
4	3	4	4	AR
7	3	2	4	AR
9	4	4	4	AR
11	3	3	4	AR
13	4	4	4	AR
15	4	4	4	AR
17	2	4	4	AR
20	4	5	4	AR
22	3	4	5	AR
24	4	5	2	AR
26	4	3	5	AR
1	3	5	4	control
6	1	1	2	control
8	1	1	2	control
9	2	3	3	control
10	1	2	1	control
12	2	3	3	control
14	1	1	2	control
16	1	1	2	control
19	1	1	2	control
21	1	1	2	control
23	1	2	1	control
25	1	1	1	control
27	2	3	4	control
